# Supplementary material for: Regulation of Il6 expression by single CpG methylation in downstream of Il6 transcription initiation site
Source: iScience. 2022 Mar 18;25(4):104118. doi: 10.1016/j.isci.2022.104118 (PMC8983349; doi:10.1016/j.isci.2022.104118)
Supplement: Table S1. The summary of DNA methylation analysis from the respective figures [file mmc2.xlsx]

## Sheet: Table S1A, Related to Figure 1C
		Table S1A, Related to Figure 1C
		CpG Location	RAW264.7
			Means	s.e.m
		-409	0	0
		-398	3.03	3.03
		-396	0	0
		-394	0	0
		-386	3.03	3.03
		-195	0	0
		-185	0	0
		-182	0	0
		+7	0	0
		+26	5.81	2.91
		79	3.03	3.03
		+163	0	0
		+191	0	0
		+210	0	0
		+263	0	0
		+286	22.92	5.51
		+348	72.92	5.51
		+381	60.42	4.17
		+438	4.17	2.08

## Sheet: Table S1B, Related to Figure 2F
		Table S1B, Related to Figure 2F
		CpG Location	WT		Tet1-KO
			Means	s.e.m	Means	s.e.m
		+163	0	0	0	0
		+191	0	0	0	0
		+210	0	0	0	0
		+263	0	0	0	0
		+286	22.92	5.51	2.08	2.08
		+348	72.92	5.51	95.69	2.16
		+381	60.42	4.17	13.23	3.53
		+438	4.17	2.08	0	0

## Sheet: Table S1C, Related to Figure 3B
		Table S1C, Related to Figure 3B
		CpG Location	dCas9-dMQ1+ sgRNA2 (+263)		dCas9-MQ1(Q147L)+ sgRNA2 (+263)
			Means	s.e.m	Means	s.e.m
		+163	0	0	2.08	2.08
		+191	0	0	0	0
		+210	0	0	0	0
		+263	0	0	2.22	2.22
		+286	17.5	2.5	50.51	7.69
		+348	66.7	5.95	56.15	6.35
		+381	54.29	6.89	50.39	5.44
		+438	0	0	4.31	2.16

## Sheet: Table S1D, Related to Figure 4B
		Table S1D, Related to Figure 4B
		CpG Location	WT		dCas9-TET1-CD+ sgRNA1 (+251)
			Means	s.e.m	Means	s.e.m
		+163	1.25	1.25	2.94	2.94
		+191	0	0	0	0
		+210	0	0	3.13	3.13
		+263	2.63	2.63	1.25	1.25
		+286	26.39	5.04	8.18	2.9
		+348	77.11	4.1	79.61	2.66
		+381	55.86	8.19	36.55	6.49
		+438	5.13	2.15	3.52	1.18

## Sheet: Table S1E, Related to Figure 6A
		Table S1E, Related to Figure 6A
		CpG Location	RAW264.7		Bone-Marrow Derived Dendritic Cells (BMDC)		Bone-Marrow Derived Macrophages (BMDM)		Peritoneal Macrophages (PEC)		Mouse Embryonic Fibroblasts (MEF)		Alveolar Macrophages (AM)
			Means	s.e.m	Means	s.e.m	Means	s.e.m	Means	s.e.m	Means	s.e.m	Means	s.e.m
		+163	0	0	0	0	0	0	0	0	0	0	0	0
		+191	0	0	0	0	0	0	0	0	7.94	0.4	0	0
		+210	0	0	0	0	2.56	2.56	0	0	2.78	2.78	0	0
		+263	0	0	0	0	0	0	0	0	55.16	2.6	24.44	2.22
		+286	22.92	5.51	0	0	5.13	5.13	0	0	60.32	5.2	42.22	4.44
		+348	72.92	5.51	9.7	0.3	44.1	2.05	38.89	12.96	80.95	7.65	51.11	8.01
		+381	60.42	4.17	3.33	3.33	17.4	2.01	7.54	4.14	79.37	6.24	24.44	8.01
		+438	4.17	2.08	15.56	2.94	5.16	2.6	10.47	6.75	84.92	6.75	35.56	8.01

## Sheet: Table S1F, Related to Figure 6B
		Table S1F, Related to Figure 6B
		CpG Location	Young AM		Aged AM
			Means	s.e.m	Means	s.e.m
		+163	0	0	0	0
		+191	0	0	0	0
		+210	0	0	0	0
		+263	24.44	2.22	11.29	2.53
		+286	42.22	4.44	15.91	6.55
		+348	51.11	8.01	35.81	3.57
		+381	24.44	8.01	15.6	2.26
		+438	35.56	8.01	20.2	4.14

## Sheet: Table S1G, Related to Fig S1B
		Table S1G, Related to Supplementary Figure 1B
			RAW264.7
		LPS treatment	Untreated		6 hours		12 hours		24 hours
		CpG Location	Means	s.e.m	Means	s.e.m	Means	s.e.m	Means	s.e.m
		+163	0	0	0	0	0	0	0	0
		+191	0	0	3.03	1.75	0	0	1.79	1.79
		+210	0	0	1.56	1.56	2.08	2.08	0	0
		+263	0	0	6.16	0.09	2.08	2.08	0	0
		+286	20.31	4.69	24.91	6.84	28.22	1.79	22.62	3.7
		+348	67.19	6.93	61.58	5.19	70.74	7.51	77.62	1.47
		+381	59.38	3.13	58.36	7.94	58.68	3.97	63.24	2.75
		+438	6.25	2.55	1.47	1.47	0	0	1.67	1.67

## Sheet: Table S1H, Related to Fig S2E
		Table S1H, Related to Supplementary Figure 2E
		CpG Location	WT		Tet2-KO
			Means	s.e.m	Means	s.e.m
		+163	0	0	3.03	3.03
		+191	0	0	0	0
		+210	0	0	0	0
		+263	0	0	0	0
		+286	22.92	5.51	39.04	5.71
		+348	72.92	5.51	97.22	2.78
		+381	60.42	4.17	84.85	3.03
		+438	4.17	2.08	3.03	3.03

## Sheet: Table S1I, Related to Fig S3E
		Table S1I, Related to Supplementary Figure 3E
		CpG Location	WT		Tet3-KO
			Means	s.e.m	Means	s.e.m
		+163	0	0	0	0
		+191	0	0	0	0
		+210	0	0	2.22	2.22
		+263	0	0	2.38	2.38
		+286	22.92	5.51	41.88	6.16
		+348	72.92	5.51	50.21	4.06
		+381	60.42	4.17	85.3	8.91
		+438	4.17	2.08	0	0

## Sheet: Table S1J, Related to Fig S4C
		Table S1J, Related to Supplementary Figure 4C
		CpG Location	dCas9-dMQ1+ sgRNA1 (+251)		dCas9-MQ1(WT)+ sgRNA1 (+251)
			Means	s.e.m	Means	s.e.m
		+163	0	0	42.22	10.11
		+191	0	0	41.73	12.52
		+210	0	0	51.25	4.73
		+263	0	0	43.06	12.34
		+286	0	0	49.86	8.33
		+348	88.07	4.88	97.92	2.08
		+381	22.68	2.39	44.72	3.74
		+438	0	0	33.47	8.47

[truncated: 10 more sheets: Table S1K, Related to Fig S4D, Table S1L, Related to Fig S5A, Table S1M, Related to Fig S6A, Table S1N, Related to Fig S6B, Table S1O, Related to Fig S6C, Table S1P, Related to Fig S6D, Table S1Q, Related to Fig S7A, Table S1R, Related to Fig S7B, Table S1S, Related to Fig S7C, Table S1T, Related to Fig S8A]
